# Supplementary material for: Targeting immune checkpoints potentiates immunoediting and changes the dynamics of tumor evolution
Source: Nat Commun. 2018 Jan 2;9:32. doi: 10.1038/s41467-017-02424-0 (PMC5750210; doi:10.1038/s41467-017-02424-0)
Supplement: Supplementary file 4 — Supplementary Data 1 [file 41467_2017_2424_MOESM4_ESM.xlsx]

## Sheet: Sheet1
Supplementary Data 1. Driver genes in MC38 and mutational hotspots in human CRC
Mouse CRC mutations
Gene	AA position		Type	MutPosition
Braf	W487C		missense_variant	6:39643182
Trp53	G242V		missense_variant	11:69589202
Smad4	G351R		missense_variant	18:73649811
Smad2	V319L		missense_variant	18:76299953
Acvr2a	A4G		missense_variant	2:48814782
Tgfb2	L154F		missense_variant	1:186649783
Axin2	E366		stop_gained	11:108941939
Sox9	T379R		missense_variant	11:112785122
Arid1a	Q602H		missense_variant&splice_region_variant	4:133720550
Pold1	R209L		missense_variant	7:44541780
Pold1	P110L		missense_variant	7:44542232
Msh3	D389N		missense_variant	13:92342295
Brca2	E2940K		missense_variant	5:150560535
Human Colon cancer hotspot mutations (extracted from Chen et al. 2016)
Gene	aaPos	MutCount	MutSubtypes	MutPositions	Cancer_gene_status
AATK	G703	14	Missense_CpG_CGtv(14)	17:79095629-79095629G/T(14)	Novel
ABCA7	A2045	18	Missense_CpG_CGtv(18)	19:1065018-1065018G/T(18)	Novel
ABCF1	K76	10	Deletion(10)	6:30545854-30545854A/-(9),6:30545854-30545855AA/-(1)	e-Driver
ACTR5	F6	14	Silent_CpG_CGts(14)	20:37377139-37377139C/T(14)	Novel
ADAD2	G44	16	Missense_CpG_CGts(16)	16:84224967-84224967G/A(16)	Novel
ADAM22	P81	21	Missense_CpG_CGtv(21)	7:87564497-87564497C/G(21)	e-Driver
ADAM29	T746	20	Missense_ATts(1),Missense_NoCpG_CGts(19)	4:175898913-175898913C/T(19),4:175898912-175898912A/G(1)	e-Driver
ALDH2	L189	12	Missense_ATts(12)	12:112228251-112228251T/C(12)	COSMIC_CGC
ALOX12	P41	16	Silent_CpG_CGtv(16)	17:6899559-6899559C/G(16)	e-Driver
ANKRD30A	P818	14	Missense_NoCpG_CGts(1),Missense_NoCpG_CGtv(2),Silent_NoCpG_CGts(6),Silent_NoCpG_CGtv(5)	10:37486216-37486216C/T(6),10:37486216-37486216C/A(5),10:37486215-37486215C/A(2),10:37486215-37486215C/T(1)	e-Driver
ANTXR2	A357	12	Deletion(12)	4:80905990-80905990G/-(12)	e-Driver
ANXA2	C8	14	Silent_ATts(14)	15:60690089-60690089T/C(14)	Novel
APC	R1114	22	Nonsense_NoCpG_CGts(20),Silent_ATts(2)	5:112174631-112174631C/T(20),5:112174633-112174633A/G(2)	COSMIC_CGC/PANCAN
APC	R1450	41	Nonsense_NoCpG_CGts(40),Silent_ATts(1)	5:112175639-112175639C/T(40),5:112175641-112175641A/G(1)	COSMIC_CGC/PANCAN
APC	R876	30	Missense_NoCpG_CGts(1),Nonsense_NoCpG_CGts(28),Silent_ATts(1)	5:112173917-112173917C/T(28),5:112173919-112173919A/G(1),5:112173918-112173918G/A(1)	COSMIC_CGC/PANCAN
ARHGAP5	V474	27	Missense_ATts(27)	14:32561296-32561296T/C(27)	e-Driver
ARHGEF33	S582	24	Missense_ATts(24)	2:39187190-39187190T/C(24)	Novel
ATM	R337	18	Missense_NoCpG_CGts(16),Silent_ATtv(2)	11:108117798-108117798C/T(12),11:108117799-108117799G/A(4),11:108117800-108117800T/A(2)	COSMIC_CGC/PANCAN/e-Driver
ATR	I774	17	Deletion(17)	3:142274740-142274740A/-(17)	PANCAN
ATXN7	T781	10	Silent_NoCpG_CGts(2),Deletion(8)	3:63981832-63981832C/-(8),3:63981841-63981841C/T(2)	Novel
BAX	E41	26	Deletion(26)	19:49458971-49458971G/-(26)	Novel
BCAS4	E56	27	Missense_CpG_CGtv(27)	20:49411698-49411698G/T(27)	Novel
BCL9L	P1128	12	Insertion(12)	11:118770651-118770652-/C(12)	PANCAN
BIRC6	K4503	14	Missense_ATts(2),Nonsense_ATtv(2),Silent_ATts(10)	2:32820108-32820108A/G(10),2:32820106-32820106A/T(2),2:32820106-32820106A/G(2)	Novel
BMPR1A	R486	16	Missense_NoCpG_CGts(4),Missense_NoCpG_CGtv(12)	10:88683247-88683247G/T(12),10:88683246-88683246C/T(4)	COSMIC_CGC
BMPR2	N583	17	Deletion(17)	2:203420130-203420130A/-(17)	Novel
BRAF	V600	54	Missense_ATtv(54)	7:140453136-140453136T/A(54)	COSMIC_CGC/PANCAN/OncodriveCLUST
BRAT1	R644	18	Missense_CpG_CGts(7),Silent_ATts(11)	7:2578237-2578237A/G(11),7:2578238-2578238G/A(7)	Novel
BRCA2	S1682	16	Missense_ATts(12),Silent_ATts(4)	13:32913536-32913536A/G(12),13:32913538-32913538T/C(4)	COSMIC_CGC/PANCAN/e-Driver
C17orf82	L186	16	Missense_ATts(16)	17:59489893-59489893T/C(16)	Novel
C1orf106	R538	12	Missense_CpG_CGts(12)	1:200880978-200880978C/T(12)	e-Driver
C8orf55	L63	13	Silent_CpG_CGts(13)	8:143808951-143808951C/T(13)	Novel
C8orf80	N631	19	Missense_ATtv(1),Deletion(18)	8:27888776-27888776A/-(18),8:27888777-27888777A/C(1)	Novel
CACNA1H	D2133	20	Silent_ATts(20)	16:1270349-1270349T/C(20)	e-Driver
CASP5	R23	22	Deletion(22)	11:104879687-104879687A/-(22)	Novel
CBWD6	L260	10	Insertion(10)	9:69218548-69218549-/A(10)	Novel
CCDC43	R216	16	Insertion(2),Deletion(14)	17:42756253-42756253A/-(14),17:42756252-42756253-/A(2)	Novel
CD3G	K71	13	Deletion(13)	11:118220583-118220583A/-(13)	e-Driver
CD8B	L9	24	Silent_ATts(24)	2:87088964-87088964T/C(24)	Novel
CDC42BPA	S344	15	Missense_ATts(9),Silent_ATts(6)	1:227333303-227333303A/G(9),1:227333301-227333301T/C(6)	Novel
CDKN2D	R30	10	Silent_CpG_CGtv(10)	19:10679240-10679240G/C(10)	Novel
CEBPB	A147	14	Silent_CpG_CGts(14)	20:48808011-48808011C/T(14)	Novel
CHEK2	S372	27	Missense_ATts(1),Missense_NoCpG_CGtv(1),Silent_NoCpG_CGts(25)	22:29091841-29091841C/T(25),22:29091843-29091843T/C(1),22:29091842-29091842C/A(1)	COSMIC_CGC/PANCAN/OncodriveCLUST
CHEK2	K373	22	Missense_ATts(22)	22:29091840-29091840A/G(22)	COSMIC_CGC/PANCAN/OncodriveCLUST
CHML	S514	13	Missense_ATts(5),Missense_NoCpG_CGts(1),Missense_NoCpG_CGtv(1),Silent_ATts(6)	1:241797527-241797527T/C(6),1:241797529-241797529T/C(5),1:241797528-241797528C/A(1),1:241797528-241797528C/T(1)	e-Driver
CLK4	R2	22	Missense_NoCpG_CGts(18),Missense_NoCpG_CGtv(4)	5:178050414-178050414C/T(16),5:178050413-178050413G/T(4),5:178050413-178050413G/A(2)	Novel
CLOCK	L123	16	Insertion(3),Deletion(13)	4:56336954-56336954T/-(12),4:56336953-56336954-/T(3),4:56336954-56336955TT/-(1)	Novel
CSNK1D	S97	12	Missense_ATts(12)	17:80213352-80213352T/C(12)	Novel
CSNK1E	N172	12	Missense_ATts(12)	22:38696780-38696780A/G(9),22:38696779-38696779A/G(3)	Novel
CYP21A2	L10	10	Deletion(10)	6:32006215-32006217CTG/-(10)	Novel
D2HGDH	R55	10	Missense_CpG_CGts(10)	2:242674803-242674803G/A(10)	Novel
DDHD1	G112	94	Insertion(94)	14:53619480-53619481-/GGCGGC(92),14:53619494-53619495-/GCGGCG(2)	Novel
DDX26B	L120	18	Insertion(4),Deletion(14)	23:134680317-134680317T/-(14),23:134680316-134680317-/T(4)	Novel
DDX4	P48	14	Missense_NoCpG_CGts(2),Silent_ATts(10),Silent_ATtv(2)	5:55056044-55056044T/C(10),5:55056042-55056042C/T(2),5:55056044-55056044T/G(2)	e-Driver
DEFB126	P106	33	Deletion(33)	20:126311-126312CC/-(33)	Novel
DLC1	K237	15	Missense_ATts(9),Silent_ATts(6)	8:13356872-13356872A/G(6),8:13356870-13356870A/G(6),8:13356871-13356871A/G(3)	Novel
DLC1	R347	18	Silent_ATts(15),Silent_ATtv(3)	8:13259111-13259111A/G(15),8:13259111-13259111A/T(3)	Novel
DNAH3	S1608	14	Missense_ATts(4),Silent_ATts(10)	16:21049209-21049209T/C(10),16:21049211-21049211T/C(4)	Novel
DNTTIP1	P13	16	Silent_ATts(16)	20:44420682-44420682T/C(16)	Novel
DOCK3	P1852	13	Deletion(13)	3:51417604-51417604C/-(11),3:51417604-51417605CC/-(2)	Novel
DOT1L	G1386	28	Missense_CpG_CGts(28)	19:2226676-2226676G/A(28)	PANCAN
DSC2	K270	16	Missense_ATts(10),Missense_ATtv(2),Silent_ATts(4)	18:28666673-28666673A/G(8),18:28666671-28666671A/G(4),18:28666673-28666673A/C(2),18:28666672-28666672A/G(2)	e-Driver
DSG4	A601	14	Missense_NoCpG_CGts(10),Silent_NoCpG_CGts(2),Silent_NoCpG_CGtv(2)	18:28986205-28986205C/T(6),18:28986204-28986204G/A(4),18:28986206-28986206G/A(2),18:28986206-28986206G/T(2)	Novel
DSPP	S879	20	Silent_NoCpG_CGts(20)	4:88536451-88536451C/T(20)	Novel
EBPL	F172	12	Deletion(12)	13:50235209-50235209T/-(12)	OncodriveCLUST
EEF1D	D189	12	Missense_NoCpG_CGtv(12)	8:144671685-144671685C/G(12)	Novel
ENSG00000269210	G98	12	Silent_ATts(12)	2:39187190-39187190A/G(12)	Novel
ERI1	L16	10	Missense_ATts(10)	8:8860620-8860620T/C(10)	e-Driver
ESRP1	N512	22	Insertion(2),Deletion(20)	8:95686611-95686611A/-(18),8:95686610-95686611-/A(2),8:95686611-95686612AA/-(2)	Novel
ETHE1	A2	8	Silent_CpG_CGts(8)	19:44031324-44031324G/A(8)	Novel
ETNK2	P10	24	Missense_CpG_CGtv(24)	1:204120952-204120952C/A(24)	Novel
FADS3	A18	26	Silent_CpG_CGts(26)	11:61658800-61658800G/A(26)	Novel
FAM18A	F140	12	Deletion(12)	16:10867203-10867203T/-(12)	Novel
FAM190A	D515	15	Missense_ATts(12),Missense_NoCpG_CGts(3)	4:91321221-91321221A/G(12),4:91321220-91321220G/A(3)	Novel
FAM190A	E611	15	Missense_ATts(3),Missense_NoCpG_CGts(3),Silent_ATts(9)	4:91549284-91549284A/G(9),4:91549282-91549282G/A(3),4:91549283-91549283A/G(3)	Novel
FAM194B	E135	18	Missense_ATts(18)	13:46170737-46170737A/G(18)	Novel
FAM194B	E136	30	Missense_NoCpG_CGts(30)	13:46170735-46170735G/A(30)	Novel
FAM194B	E138	21	Missense_ATts(21)	13:46170728-46170728A/G(21)	Novel
FAM194B	Y139	25	Missense_ATts(25)	13:46170726-46170726T/C(25)	Novel
FBXW7	R465	52	Missense_NoCpG_CGts(44),Silent_ATts(8)	4:153249384-153249384G/A(22),4:153249385-153249385C/T(22),4:153249383-153249383T/C(8)	COSMIC_CGC/PANCAN/OncodriveCLUST
FEZ2	P50	11	Missense_CpG_CGts(11)	2:36825137-36825137C/T(11)	e-Driver
FGFR1	T141	14	Missense_ATts(10),Silent_ATts(4)	8:38285891-38285891A/G(10),8:38285889-38285889A/G(4)	COSMIC_CGC/e-Driver
GLTPD2	D209	14	Missense_CpG_CGtv(14)	17:4693342-4693342C/A(14)	Novel
GOT1L1	T415	32	Insertion(4),Deletion(28)	8:37791834-37791834A/-(28),8:37791833-37791834-/A(4)	Novel
GPHB5	R53	12	Missense_NoCpG_CGts(12)	14:63784405-63784405C/T(12)	Novel
GPRIN2	G237	33	Insertion(33)	10:46999591-46999592-/ATGAGGGAG(33)	e-Driver
GRID2IP	A221	30	Silent_ATtv(30)	7:6566322-6566322A/C(30)	e-Driver
GRIK2	N849	22	Insertion(4),Deletion(18)	6:102503432-102503432A/-(18),6:102503431-102503432-/A(4)	OncodriveCLUST/e-Driver
GSG2	R82	28	Missense_CpG_CGts(28)	17:3627473-3627473C/T(28)	e-Driver
GSX1	L78	14	Silent_ATts(14)	13:28367061-28367061A/G(14)	Novel
GTPBP3	T66	11	Silent_ATtv(11)	19:17448961-17448961A/C(11)	Novel
HAP1	K4	14	Missense_ATts(14)	17:39890876-39890876A/G(14)	e-Driver
HCLS1	P368	15	Silent_NoCpG_CGts(15)	3:121351315-121351315C/T(15)	Novel
HECW1	R1502	20	Missense_NoCpG_CGts(12),Missense_NoCpG_CGtv(2),Silent_NoCpG_CGtv(6)	7:43591930-43591930G/A(12),7:43591929-43591929C/A(6),7:43591930-43591930G/C(2)	Novel
HLA-DQA1	G79	22	Deletion(22)	6:32609239-32609241GGT/-(22)	OncodriveCLUST/e-Driver
HSD17B1	G313	12	Missense_CpG_CGts(12)	17:40706906-40706906G/A(12)	Novel
HSPA12B	C627	17	Silent_CpG_CGts(17)	20:3732633-3732633C/T(17)	Novel
IDH3A	S8	13	Silent_ATts(13)	15:78441769-78441769T/C(13)	Novel
IFI27	A43	18	Insertion(18)	14:94582130-94582131-/GGCCATGGC(15),14:94582133-94582134-/CATGGCGGC(3)	Novel
IFITM3	P55	21	Silent_NoCpG_CGts(21)	11:320649-320649C/T(21)	Novel
IGF2R	D1317	14	Missense_ATts(1),Insertion(4),Deletion(9)	6:160485488-160485488G/-(9),6:160485487-160485488-/G(4),6:160485496-160485496A/G(1)	Novel
IRF5	P183	13	Silent_ATts(13)	7:128587381-128587381T/C(13)	e-Driver
JPH4	A502	20	Insertion(4),Deletion(16)	14:24040436-24040436G/-(15),14:24040435-24040436-/G(4),14:24040444-24040444G/-(1)	Novel
KDM5A	G1200	14	Deletion(14)	12:416953-416953A/-(14)	COSMIC_CGC/OncodriveCLUST/e-Driver
KIAA1024	S702	12	Deletion(12)	15:79750586-79750586A/-(11),15:79750586-79750587AA/-(1)	Novel
KIF17	R13	16	Silent_ATts(16)	1:21044161-21044161T/C(16)	e-Driver
KIF25	W3	12	Missense_ATtv(12)	6:168430272-168430272T/A(12)	Novel
KLF14	S112	17	Silent_CpG_CGts(17)	7:130418525-130418525C/T(17)	Novel
KLHL30	A213	32	Missense_CpG_CGts(32)	2:239050033-239050033C/T(32)	e-Driver
KNDC1	A432	20	Silent_ATts(20)	10:135000148-135000148T/C(20)	Novel
KNDC1	V806	20	Missense_ATtv(16),Silent_ATts(4)	10:135012429-135012429T/A(16),10:135012430-135012430T/C(4)	Novel
KRAS	G12	288	Missense_NoCpG_CGts(128),Missense_NoCpG_CGtv(158),Insertion(2)	12:25398284-25398284G/A(107),12:25398284-25398284G/T(103),12:25398285-25398285G/T(24),12:25398285-25398285G/A(21),12:25398284-25398284G/C(21),12:25398285-25398285G/C(9),12:25398283-25398284-/AGCTGG(2),12:25398284-25398285GG/TT(1)	COSMIC_CGC/PANCAN/OncodriveCLUST/e-Driver
KRAS	G13	79	Missense_NoCpG_CGts(77),Missense_NoCpG_CGtv(2)	12:25398281-25398281G/A(75),12:25398282-25398282G/T(2),12:25398282-25398282G/A(2)	COSMIC_CGC/PANCAN/OncodriveCLUST/e-Driver
KRT4	G155	27	Insertion(27)	12:53207602-53207603-/C(27)	Novel
KRTAP4-3	R26	20	Missense_NoCpG_CGts(8),Missense_NoCpG_CGtv(6),Silent_NoCpG_CGtv(4),Insertion(2)	17:39324348-39324348G/A(7),17:39324349-39324349C/A(6),17:39324347-39324347C/A(4),17:39324346-39324347-/AAA(2),17:39324349-39324349C/T(1)	e-Driver
KRTAP4-3	Q31	18	Missense_ATtv(18)	17:39324333-39324333A/T(18)	e-Driver
KRTAP9-1	C153	24	Missense_ATtv(24)	17:39346595-39346595T/A(24)	OncodriveCLUST
KSR1	P291	20	Missense_NoCpG_CGtv(2),Silent_ATtv(2),Deletion(16)	17:25910016-25910016C/-(16),17:25910022-25910022C/A(2),17:25910024-25910024A/C(2)	e-Driver
LATS2	A324	32	Missense_CpG_CGts(32)	13:21562948-21562948C/T(32)	Novel
LIG1	K152	51	Missense_ATts(51)	19:48657141-48657141A/G(41),19:48657140-48657140A/G(10)	e-Driver
LMAN1	E305	13	Deletion(13)	18:57013194-57013194A/-(13)	OncodriveCLUST/e-Driver
LRRIQ1	R329	14	Missense_NoCpG_CGtv(2),Nonsense_NoCpG_CGts(2),Silent_ATts(10)	12:85449558-85449558A/G(10),12:85449557-85449557G/T(2),12:85449556-85449556C/T(2)	Novel
MAGEB2	R23	16	Missense_NoCpG_CGts(12),Missense_NoCpG_CGtv(4)	23:30236765-30236765G/A(12),23:30236765-30236765G/T(4)	Novel
MAML2	Q596	13	Silent_NoCpG_CGts(13)	11:95825407-95825407G/A(13)	COSMIC_CGC/e-Driver
MAPK9	K56	20	Missense_ATts(16),Silent_ATts(4)	5:179696366-179696366A/G(8),5:179696365-179696365A/G(8),5:179696364-179696364A/G(4)	Novel
MEGF11	A102	16	Silent_ATts(16)	15:66274690-66274690A/G(16)	e-Driver
MEGF11	A177	32	Silent_ATts(32)	15:66274690-66274690A/G(32)	e-Driver
MLL3	Y366	16	Missense_ATts(10),Missense_ATtv(2),Silent_ATts(4)	7:151962211-151962211T/C(8),7:151962209-151962209T/C(4),7:151962211-151962211T/A(2),7:151962210-151962210A/G(2)	COSMIC_CGC/PANCAN
MLL3	T3698	20	Missense_ATts(14),Missense_ATtv(2),Missense_NoCpG_CGts(2),Silent_NoCpG_CGts(2)	7:151859570-151859570A/G(14),7:151859569-151859569C/T(2),7:151859568-151859568G/A(2),7:151859570-151859570A/C(2)	COSMIC_CGC/PANCAN
MRE11A	F237	14	Missense_ATts(12),Silent_NoCpG_CGts(2)	11:94204875-94204875T/C(6),11:94204876-94204876T/C(6),11:94204874-94204874C/T(2)	Novel
MSH3	K374	14	Deletion(14)	5:79970915-79970915A/-(13),5:79970915-79970916AA/-(1)	e-Driver
MTX1	T63	14	Missense_ATtv(14)	1:155178782-155178782A/T(14)	e-Driver
MUC2	T1541	43	Deletion(43)	11:1092802-1092802A/-(43)	OncodriveCLUST
MUC2	T1542	43	Deletion(43)	11:1092802-1092802A/-(43)	OncodriveCLUST
MUC4	T113	30	Silent_ATtv(30)	3:195518112-195518112A/T(30)	e-Driver
MUC6	P1570	26	Insertion(26)	11:1018093-1018094-/A(26)	Novel
MUC6	P1571	28	Deletion(28)	11:1018089-1018089C/-(28)	Novel
MUC6	T1911	44	Silent_NoCpG_CGts(44)	11:1017068-1017068G/A(44)	Novel
MYOM1	R212	25	Missense_ATts(1),Missense_NoCpG_CGts(23),Silent_NoCpG_CGts(1)	18:3188882-3188882G/A(23),18:3188881-3188881G/A(1),18:3188883-3188883A/G(1)	e-Driver
NEFH	E645	48	Missense_NoCpG_CGts(22),Silent_ATts(26)	22:29885564-29885564A/G(26),22:29885562-29885562G/A(22)	e-Driver
NEFH	A646	32	Silent_ATtv(32)	22:29885567-29885567A/C(32)	e-Driver
NFATC3	K474	12	Missense_ATts(12)	16:68191791-68191791A/G(10),16:68191790-68191790A/G(2)	Novel
NFKB2	P423	14	Silent_ATts(14)	10:104159196-104159196A/G(14)	COSMIC_CGC
NIN	E1559	12	Nonsense_NoCpG_CGtv(3),Silent_ATts(9)	14:51221338-51221338A/G(9),14:51221340-51221340G/T(3)	COSMIC_CGC/PANCAN
NIPBL	K603	14	Deletion(14)	5:36985083-36985083A/-(14)	PANCAN
NOTCH3	P1521	20	Silent_ATts(20)	19:15285052-15285052A/G(20)	Novel
NRAS	G12	17	Missense_NoCpG_CGts(8),Missense_NoCpG_CGtv(9)	1:115258747-115258747G/A(8),1:115258748-115258748G/T(5),1:115258747-115258747G/T(2),1:115258747-115258747G/C(2)	COSMIC_CGC/PANCAN/OncodriveCLUST/e-Driver
NRAS	Q61	18	Missense_ATts(3),Missense_ATtv(4),Missense_NoCpG_CGtv(10),Silent_ATts(1)	1:115256530-115256530C/A(10),1:115256529-115256529A/T(3),1:115256529-115256529A/G(3),1:115256528-115256528A/C(1),1:115256528-115256528A/G(1)	COSMIC_CGC/PANCAN/OncodriveCLUST/e-Driver
NTSR2	A54	22	Missense_CpG_CGts(22)	2:11810095-11810095C/T(22)	Novel
OBSCN	A94	24	Silent_ATts(24)	1:228399766-228399766T/C(24)	e-Driver
OPRD1	C27	23	Missense_CpG_CGtv(23)	1:29138975-29138975G/T(23)	Novel
OR5K4	I301	17	Deletion(17)	3:98073592-98073592A/-(16),3:98073598-98073598A/-(1)	Novel
OR6C76	K311	56	Deletion(56)	12:55820959-55820959A/-(51),12:55820959-55820960AA/-(5)	Novel
ORAI1	P43	41	Deletion(41)	12:122064774-122064779CCGCCA/-(41)	Novel
PANX2	P505	20	Silent_ATts(20)	22:50616656-50616656T/C(20)	Novel
PANX2	L555	16	Silent_ATts(16)	22:50616806-50616806A/G(16)	Novel
PCDHA7	L352	44	Missense_NoCpG_CGtv(44)	5:140215022-140215022C/A(44)	Novel
PCDHGC3	N689	16	Deletion(16)	5:140857742-140857742A/-(16)	Novel
PCSK5	E562	15	Missense_ATts(12),Nonsense_NoCpG_CGtv(3)	9:78784685-78784685A/G(12),9:78784684-78784684G/T(3)	OncodriveCLUST/e-Driver
PDXDC1	A384	12	Silent_NoCpG_CGts(12)	16:15122751-15122751C/T(12)	Novel
PDXDC1	A407	13	Silent_NoCpG_CGts(13)	16:15122751-15122751C/T(13)	Novel
PHF2	P988	14	Silent_NoCpG_CGtv(14)	9:96439007-96439007G/T(14)	OncodriveCLUST
PIK3CA	H1047	41	Missense_ATts(29),Missense_ATtv(4),Missense_NoCpG_CGts(6),Silent_ATts(2)	3:178952085-178952085A/G(29),3:178952084-178952084C/T(6),3:178952086-178952086T/G(2),3:178952086-178952086T/C(2),3:178952085-178952085A/T(2)	COSMIC_CGC/PANCAN/OncodriveCLUST
PIK3CA	E542	24	Missense_ATtv(2),Missense_NoCpG_CGts(22)	3:178936082-178936082G/A(22),3:178936083-178936083A/C(2)	COSMIC_CGC/PANCAN/OncodriveCLUST
PIK3CA	E545	78	Missense_ATts(4),Missense_ATtv(4),Missense_NoCpG_CGts(66),Missense_NoCpG_CGtv(4)	3:178936091-178936091G/A(66),3:178936092-178936092A/C(4),3:178936092-178936092A/G(4),3:178936093-178936093G/T(2),3:178936091-178936091G/C(2)	COSMIC_CGC/PANCAN/OncodriveCLUST
PIK3CA	R88	28	Missense_NoCpG_CGts(24),Nonsense_NoCpG_CGts(2),Silent_ATts(2)	3:178916876-178916876G/A(24),3:178916875-178916875C/T(2),3:178916877-178916877A/G(2)	COSMIC_CGC/PANCAN/OncodriveCLUST
PKD1L2	N236	12	Deletion(12)	16:81242150-81242151AA/-(10),16:81242149-81242150AA/-(2)	OncodriveCLUST
PKDCC	G17	12	Silent_ATts(12)	2:42275819-42275819T/C(12)	Novel
PLEC	L1184	20	Silent_ATts(20)	8:145001784-145001784T/C(20)	PANCAN
PLEC	A1976	20	Silent_CpG_CGts(20)	8:144998169-144998169G/A(20)	PANCAN
POLE	V1394	10	Missense_ATts(8),Missense_NoCpG_CGts(2)	12:133220532-133220532T/C(8),12:133220533-133220533G/A(2)	PANCAN
PPP2R3B	P533	14	Silent_ATts(14)	23:295231-295231T/C(14)	Novel
PRRT4	R391	12	Silent_CpG_CGtv(12)	7:127992437-127992437G/C(12)	e-Driver
PRSS36	S423	15	Silent_CpG_CGts(15)	16:31154146-31154146C/T(15)	Novel
PTPLA	E64	21	Missense_CpG_CGts(21)	10:17659149-17659149G/A(21)	Novel
PTPRD	R584	20	Missense_NoCpG_CGtv(4),Silent_ATts(16)	9:8504331-8504331T/C(16),9:8504333-8504333C/A(4)	Novel
PURB	A107	12	Silent_ATtv(12)	7:44924627-44924627T/G(12)	Novel
RAPGEF6	S640	21	Insertion(3),Deletion(18)	5:130815369-130815369A/-(18),5:130815368-130815369-/A(3)	Novel
RASA2	E759	16	Missense_ATts(10),Silent_ATts(6)	3:141328312-141328312A/G(10),3:141328313-141328313A/G(6)	Novel
RASSF5	L16	25	Silent_ATtv(25)	1:206680983-206680983A/C(25)	Novel
RBBP8	K357	16	Deletion(16)	18:20572853-20572853A/-(16)	Novel
RBP1	P18	18	Missense_CpG_CGts(18)	3:139258508-139258508C/T(18)	Novel
RHPN2	A353	15	Missense_NoCpG_CGts(15)	19:33493201-33493201G/A(8),19:33493200-33493200C/T(7)	Novel
RIC8A	P210	11	Deletion(11)	11:209895-209897CCC/-(11)	Novel
RLIM	S501	15	Missense_ATts(2),Missense_NoCpG_CGts(12),Silent_ATts(1)	23:73811648-73811648C/T(12),23:73811649-73811649T/C(2),23:73811647-73811647A/G(1)	e-Driver
RNF145	K23	17	Missense_ATts(1),Silent_NoCpG_CGts(1),Deletion(15)	5:158630642-158630642A/-(15),5:158630642-158630642A/G(1),5:158630641-158630641G/A(1)	OncodriveCLUST/e-Driver
RNF145	N27	19	Deletion(19)	5:158630630-158630630A/-(18),5:158630630-158630631AA/-(1)	OncodriveCLUST/e-Driver
SBK2	A298	19	Missense_CpG_CGtv(19)	19:56041255-56041255G/C(19)	Novel
SCARF2	R727	12	Silent_CpG_CGtv(12)	22:20780097-20780097C/G(12)	Novel
SCRIB	P1450	20	Missense_NoCpG_CGts(2),Silent_ATts(18)	8:144874554-144874554A/G(18),8:144874556-144874556C/T(2)	Novel
SF1	E28	20	Missense_ATts(14),Silent_ATts(6)	11:64544047-64544047A/G(14),11:64544046-64544046A/G(6)	Novel
SLAMF1	S277	13	Deletion(13)	1:160589601-160589601A/-(13)	Novel
SLC39A3	V236	18	Silent_ATts(18)	19:2732986-2732986A/G(18)	Novel
SLC3A2	K331	14	Deletion(14)	11:62649529-62649529A/-(14)	PANCAN
SMAD4	R361	22	Missense_NoCpG_CGts(22)	18:48591919-48591919G/A(14),18:48591918-48591918C/T(8)	COSMIC_CGC/PANCAN/OncodriveCLUST/e-Driver
SNX13	L652	23	Missense_ATtv(23)	7:17854565-17854565A/T(22),7:17854565-17854565A/C(1)	Novel
SNX18	G204	26	Silent_ATts(26)	5:53814394-53814394T/C(26)	Novel
SOLH	A840	15	Silent_NoCpG_CGtv(15)	16:602313-602313C/A(15)	Novel
SP5	A75	11	Missense_CpG_CGts(11)	2:171572940-171572940G/A(11)	Novel
SPHK1	A34	13	Missense_CpG_CGts(13)	17:74381567-74381567G/A(13)	e-Driver
SRPR	K170	11	Missense_ATts(1),Deletion(10)	11:126137087-126137087A/-(10),11:126137087-126137087A/G(1)	Novel
STAMBPL1	K405	14	Deletion(14)	10:90682146-90682146A/-(14)	Novel
STARD3NL	T130	14	Missense_ATts(4),Missense_ATtv(1),Missense_NoCpG_CGts(8),Silent_NoCpG_CGts(1)	7:38256633-38256633C/T(8),7:38256632-38256632A/G(4),7:38256632-38256632A/T(1),7:38256634-38256634G/A(1)	e-Driver
SVIL	M1863	17	Insertion(1),Deletion(16)	10:29760116-29760116G/-(16),10:29760115-29760116-/G(1)	PANCAN
SgK069	A298	19	Missense_CpG_CGtv(19)	19:56041255-56041255G/C(19)	Novel
SgK223	G350	16	Insertion(16)	8:8234868-8234869-/AGCGGC(16)	Novel
SgK493	G160	12	Silent_ATts(12)	2:42275819-42275819T/C(12)	Novel
TAF1B	N66	14	Deletion(14)	2:9989571-9989571A/-(13),2:9989571-9989572AA/-(1)	Novel
TBC1D8B	K118	14	Missense_ATts(6),Silent_ATts(8)	23:106064219-106064219A/G(8),23:106064218-106064218A/G(6)	Novel
TCERG1	K957	18	Deletion(18)	5:145886723-145886723A/-(18)	e-Driver
TCF15	T113	12	Silent_CpG_CGtv(12)	20:590543-590543C/G(12)	e-Driver
TCF15	V114	12	Missense_CpG_CGtv(12)	20:590542-590542G/C(12)	e-Driver
TEAD2	H295	19	Insertion(2),Deletion(17)	19:49850473-49850473C/-(16),19:49850472-49850473-/C(2),19:49850473-49850474CC/-(1)	Novel
TFAM	E148	27	Deletion(27)	10:60148570-60148570A/-(27)	e-Driver
TMBIM4	Y174	18	Deletion(18)	12:66531937-66531937T/-(18)	Novel
TMEM131	G44	15	Silent_CpG_CGtv(15)	2:98611994-98611994C/A(15)	Novel
TMEM151B	L332	15	Silent_ATts(15)	6:44243559-44243559A/G(15)	Novel
TMEM60	A78	11	Deletion(11)	7:77423460-77423460A/-(11)	Novel
TMPRSS13	A77	57	Missense_NoCpG_CGtv(57)	11:117789345-117789345C/G(57)	Novel
TMPRSS13	Q78	15	Missense_ATts(15)	11:117789342-117789342A/G(15)	Novel
TNRC6C	N615	16	Deletion(16)	17:76046980-76046980A/-(16)	Novel
TP53	R175	170	Missense_NoCpG_CGts(170)	17:7578406-7578406G/A(162),17:7578407-7578407C/T(8)	COSMIC_CGC/PANCAN/OncodriveCLUST
TP53	R213	59	Missense_NoCpG_CGtv(3),Nonsense_NoCpG_CGts(56)	17:7578212-7578212C/T(56),17:7578211-7578211G/T(3)	COSMIC_CGC/PANCAN/OncodriveCLUST
TP53	R248	134	Missense_NoCpG_CGts(131),Missense_NoCpG_CGtv(3)	17:7577539-7577539C/T(70),17:7577538-7577538G/A(61),17:7577538-7577538G/T(3)	COSMIC_CGC/PANCAN/OncodriveCLUST
TP53	R273	94	Missense_NoCpG_CGts(92),Deletion(2)	17:7577120-7577120G/A(66),17:7577121-7577121C/T(26),17:7577120-7577121CG/-(2)	COSMIC_CGC/PANCAN/OncodriveCLUST
TRRAP	K159	20	Missense_ATts(16),Silent_ATts(4)	7:98493411-98493411A/G(14),7:98493413-98493413A/G(4),7:98493412-98493412A/G(2)	COSMIC_CGC
TTK	R854	26	Missense_ATts(2),Insertion(2),Deletion(22)	6:80751897-80751897A/-(20),6:80751905-80751905A/G(2),6:80751897-80751898AA/-(2),6:80751896-80751897-/A(2)	PANCAN
TTLL11	A163	24	Missense_CpG_CGts(24)	9:124855211-124855211G/A(24)	e-Driver
TTN	I2725	24	Missense_ATts(15),Missense_NoCpG_CGtv(3),Silent_NoCpG_CGts(6)	2:179635207-179635207T/C(9),2:179635208-179635208A/G(6),2:179635206-179635206C/T(6),2:179635206-179635206C/G(3)	e-Driver
TTN	I2771	24	Missense_ATts(15),Missense_NoCpG_CGtv(3),Silent_NoCpG_CGts(6)	2:179635207-179635207T/C(9),2:179635208-179635208A/G(6),2:179635206-179635206C/T(6),2:179635206-179635206C/G(3)	e-Driver
TYSND1	L258	12	Silent_CpG_CGtv(12)	10:71905569-71905569G/T(12)	Novel
UBR5	E2121	15	Deletion(15)	8:103289349-103289349A/-(15)	COSMIC_CGC/OncodriveCLUST
UHRF1	P674	13	Insertion(13)	19:4954679-4954680-/C(12),19:4954680-4954681-/T(1)	Novel
USP35	T411	16	Insertion(3),Deletion(13)	11:77920856-77920856C/-(13),11:77920855-77920856-/C(3)	e-Driver
USP35	T655	16	Insertion(3),Deletion(13)	11:77920856-77920856C/-(13),11:77920855-77920856-/C(3)	e-Driver
USP36	K959	12	Deletion(12)	17:76798549-76798554GAAAAA/-(12)	Novel
USP6	V148	14	Silent_NoCpG_CGts(14)	17:5037241-5037241G/A(14)	COSMIC_CGC/e-Driver
VEZT	S74	20	Deletion(20)	12:95650969-95650969T/-(20)	PANCAN/e-Driver
VPS13A	R161	18	Missense_NoCpG_CGts(3),Missense_NoCpG_CGtv(3),Silent_ATts(12)	9:79824436-79824436T/C(12),9:79824434-79824434C/T(3),9:79824434-79824434C/A(3)	Novel
VPS13A	K372	12	Deletion(12)	9:79836219-79836219A/-(12)	Novel
VSIG10L	M356	16	Missense_CpG_CGts(16)	19:51843808-51843808G/A(16)	Novel
WDTC1	E290	12	Insertion(1),Deletion(11)	1:27621108-27621108G/-(11),1:27621107-27621108-/G(1)	Novel
ZBTB42	R15	28	Silent_ATts(28)	14:105267579-105267579A/G(28)	e-Driver
ZDBF2	K1728	14	Deletion(14)	2:207174428-207174428A/-(12),2:207174428-207174429AA/-(2)	Novel
ZNF233	L662	14	Nonsense_ATtv(1),Deletion(13)	19:44778796-44778796G/-(8),19:44778797-44778797T/-(4),19:44778798-44778798T/A(1),19:44778799-44778799G/-(1)	Novel
ZNF365	K399	16	Deletion(16)	10:64159513-64159513A/-(15),10:64159513-64159514AA/-(1)	Novel
ZNF516	V1037	23	Deletion(23)	18:74090958-74090958C/-(23)	OncodriveCLUST
ZNF518A	T929	14	Deletion(14)	10:97918856-97918856A/-(14)	Novel
ZNF696	R341	14	Silent_ATts(14)	8:144378868-144378868A/G(14)	Novel
ZNF717	E818	43	Deletion(43)	3:75786315-75786323AGAATGTAG/-(43)	OncodriveCLUST
ZNF814	G320	39	Missense_NoCpG_CGts(19),Silent_NoCpG_CGts(20)	19:58385798-58385798G/A(20),19:58385799-58385799G/A(19)	PANCAN/OncodriveCLUST
ZNF837	A242	14	Missense_CpG_CGts(14)	19:58879976-58879976G/A(14)	e-Driver
ZSCAN1	L54	28	Silent_CpG_CGtv(28)	19:58549366-58549366C/G(28)	OncodriveCLUST
