# Supplementary material for: Targeting immune checkpoints potentiates immunoediting and changes the dynamics of tumor evolution
Source: Nat Commun. 2018 Jan 2;9:32. doi: 10.1038/s41467-017-02424-0 (PMC5750210; doi:10.1038/s41467-017-02424-0)
Supplement: Supplementary file 5 — Supplementary Data 2 [file 41467_2017_2424_MOESM5_ESM.xlsx]

## Sheet: Sheet1
Supplementary Data 2. List of expressed predicted neoantigens present in the MC38 cell line and the RAG1-/- samples from day 23, and absent from the wild type samples from day 23
Peptide_mut	Chr	Start	Ref	Alt	Gene	Protein	AA	Db_nM	Db_Rank	Kb_nM	Kb_Rank
EVLAFAIL	chr1	36701208	T	A	Actr1b	ENSMUSP00000047326	G/C	NA	NA	413.483	1.1
VSRHHRAL	chr11	72796528	G	C	Zzef1	ENSMUSP00000068790	E/*	NA	NA	285.949	0.8
MTLRNFGL	chr1	51301156	G	T	Sdpr	ENSMUSP00000055694	G/C	NA	NA	121.305	0.4
SSLLAGPRL	chr9	108448377	T	A	Klhdc8b	ENSMUSP00000142325	P/Q	NA	NA	378.611	1.1
VSRHHRALL	chr11	72796528	G	C	Zzef1	ENSMUSP00000068790	E/*	NA	NA	149.498	0.5
IGDLRLATL	chr11	101263944	G	A	Wnk4	ENSMUSP00000099397	M/I	NA	NA	300.996	0.9
TATRNDFTL	chr4	83795230	G	A	Ccdc171	ENSMUSP00000056520	H/L	53.9076	0.025	NA	NA
RPGFYNADTL	chr11	48807369	A	G	Trim41	ENSMUSP00000037055	G/*	311.877	0.125	NA	NA
ICYGSAPL	chr3	110250130	C	A	Prmt6	ENSMUSP00000140836	H/N	NA	NA	109.709	0.4
AMGFFLQI	chr4	122959311	G	T	Mfsd2a	ENSMUSP00000030408	G/V	NA	NA	363.191	1
CAMGFFLQI	chr4	122959311	G	T	Mfsd2a	ENSMUSP00000030408	G/V	NA	NA	151.426	0.5
MGFFLQIYL	chr4	122959311	G	T	Mfsd2a	ENSMUSP00000030408	G/V	NA	NA	52.2114	0.175
KSFRQKPNL	chr6	48619619	C	G	Zfp775	ENSMUSP00000056290	P/H	NA	NA	93.9273	0.3
KGYRHKVPL	chr13	55245525	A	T	Nsd1	ENSMUSP00000097089	V/L	NA	NA	53.0438	0.175
AMGFFLQIYL	chr4	122959311	G	T	Mfsd2a	ENSMUSP00000030408	G/V	NA	NA	478.088	1.3
MGFFLQIYLL	chr4	122959311	G	T	Mfsd2a	ENSMUSP00000030408	G/V	NA	NA	263.273	0.8
SDTMIQYMEL	chr17	47623020	G	T	Med20	ENSMUSP00000024778	G/A	NA	NA	453.927	1.2
AQNENLVLL	chr15	9122306	C	A	Skp2	ENSMUSP00000094225	E/D	136.208	0.06	NA	NA
KQGANIISL	chr16	57166109	C	T	Nit2	ENSMUSP00000023432	Y/C	391.547	0.15	NA	NA
IVYVHRGV	chr9	56886883	G	T	Cspg4	ENSMUSP00000038909	E/D	NA	NA	23.8348	0.07
GIHFYTQL	chr12	84432540	C	G	Aldh6a1	ENSMUSP00000082288	G/R	NA	NA	88.0958	0.3
QGIHFYTQL	chr12	84432540	C	G	Aldh6a1	ENSMUSP00000082288	G/R	NA	NA	16.6512	0.04
KQGIHFYTQL	chr12	84432540	C	G	Aldh6a1	ENSMUSP00000082288	G/R	NA	NA	83.6382	0.3
GKQGIHFYTQL	chr12	84432540	C	G	Aldh6a1	ENSMUSP00000082288	G/R	NA	NA	272.722	0.8
