# Supplementary material for: Targeting immune checkpoints potentiates immunoediting and changes the dynamics of tumor evolution
Source: Nat Commun. 2018 Jan 2;9:32. doi: 10.1038/s41467-017-02424-0 (PMC5750210; doi:10.1038/s41467-017-02424-0)
Supplement: Supplementary file 6 — Supplementary Data 3 [file 41467_2017_2424_MOESM6_ESM.xlsx]

## Sheet: Sheet1
Supplementary Data 3. List of expressed predicted neoantigens present in the MC38 cell line and the IgG2b control samples, and absent from the anti-PD-L1 samples
Peptide_mut	Chr	Start	Ref	Alt	Gene	Protein	AA	Db_nM	Db_Rank	Kb_nM	Kb_Rank
LALTDLQYI	chr1	36505751	G	T	Cnnm4	ENSMUSP00000121317	Q/H	163.043	0.07	NA	NA
SQESNGVYV	chr2	118876344	G	T	Ivd	ENSMUSP00000028807	W/C	274.308	0.1	NA	NA
MGVMNRRPI	chr11	69589202	G	T	Trp53	ENSMUSP00000104298	Q/K	34.9776	0.015	NA	NA
RGIQNARQL	chr12	53140444	C	G	Akap6	ENSMUSP00000093406	L/Q	345.355	0.125	NA	NA
HSLPNLHHEL	chr1	186088618	T	G	Lyplal1	ENSMUSP00000048229	K/N	292.675	0.125	NA	NA
LSVKNWDLNM	chr14	67022317	A	T	Ppp2r2a	ENSMUSP00000086640	S/T	377.731	0.15	NA	NA
KAIAKENHMAL	chr7	105668547	A	T	Dnhd1	ENSMUSP00000121261	D/E	249.906	0.1	NA	NA
FGIEGENRVPV	chr18	67431707	C	A	Afg3l2	ENSMUSP00000025408	G/V	90.9324	0.04	NA	NA
SNGVYVLM	chr2	118876344	G	T	Ivd	ENSMUSP00000028807	W/C	NA	NA	336.867	1
FNFWLHKL	chr3	123671494	C	A	Ndst3	ENSMUSP00000118207	E/K	NA	NA	54.183	0.175
SNHVLGHL	chr5	106635744	C	A	Zfp644	ENSMUSP00000108318	P/H	NA	NA	373.129	1.1
VTVFVNNL	chr5	113745824	C	T	Sart3	ENSMUSP00000019118	E/D	NA	NA	36.9992	0.125
TSMALEGL	chr5	114786780	G	T	Ankrd13a	ENSMUSP00000099638	P/H	NA	NA	415.559	1.2
VAKLIAPL	chr5	115599243	G	C	Gcn1l1	ENSMUSP00000069432	C/*	NA	NA	118.283	0.4
STYVIPRL	chr5	134263645	C	A	Gtf2i	ENSMUSP00000049625	V/L	NA	NA	17.7755	0.05
CVYEHTAV	chr6	57600031	G	T	Herc6	ENSMUSP00000031817	A/E	NA	NA	174.496	0.6
VYEHTAVL	chr6	57600031	G	T	Herc6	ENSMUSP00000031817	A/E	NA	NA	263.424	0.8
DVYPFHMI	chr7	125703964	T	A	Gtf3c1	ENSMUSP00000056719	S/C	NA	NA	343.28	1
VYPFHMIL	chr7	125703964	T	A	Gtf3c1	ENSMUSP00000056719	S/C	NA	NA	26.8119	0.08
LNFLHNFI	chr9	60677221	T	A	Lrrc49	ENSMUSP00000070606	A/S	NA	NA	54.1467	0.175
GIHFYTQL	chr12	84432540	C	G	Aldh6a1	ENSMUSP00000082288	G/C	NA	NA	88.0958	0.3
KAYTKPEL	chr13	75756452	A	C	Ell2	ENSMUSP00000001583	Q/K	NA	NA	405.087	1.1
QSYVPAPL	chr14	101884306	C	A	Lmo7	ENSMUSP00000097910	D/E	NA	NA	43.8629	0.15
HLYPHVPAL	chr1	71597411	C	G	Fn1	ENSMUSP00000054499	D/A	NA	NA	286.069	0.8
YVWGRYDFL	chr1	135271755	C	A	Rnpep	ENSMUSP00000076564	E/*	NA	NA	151.413	0.5
SVAGFNPAL	chr1	156052189	G	T	Tor1aip2	ENSMUSP00000135107	H/N	NA	NA	316.585	0.9
FNFWLHKLI	chr3	123671494	C	A	Ndst3	ENSMUSP00000118207	E/K	NA	NA	210.194	0.7
LAFFEAASI	chr4	101163722	C	T	Jak1	ENSMUSP00000099842	P/T	NA	NA	210.798	0.7
LGHLHRAGL	chr5	106635744	C	A	Zfp644	ENSMUSP00000108318	P/H	NA	NA	219.938	0.7
SVTVFVNNL	chr5	113745824	C	T	Sart3	ENSMUSP00000019118	E/D	NA	NA	61.6851	0.2
IVAKLIAPL	chr5	115599243	G	C	Gcn1l1	ENSMUSP00000069432	C/*	NA	NA	96.7892	0.3
CVYEHTAVL	chr6	57600031	G	T	Herc6	ENSMUSP00000031817	A/E	NA	NA	62.6409	0.2
DVYPFHMIL	chr7	125703964	T	A	Gtf3c1	ENSMUSP00000056719	S/C	NA	NA	52.9074	0.175
AALREFLVL	chr9	57919345	G	T	Ubl7	ENSMUSP00000126019	K/T	NA	NA	246.064	0.7
ASLLPSMPL	chr9	113906091	A	C	Clasp2	ENSMUSP00000130201	L/M	NA	NA	317.034	0.9
QGIHFYTQL	chr12	84432540	C	G	Aldh6a1	ENSMUSP00000082288	G/C	NA	NA	16.6512	0.04
SHYVLYGLI	chr16	20662660	G	A	Psmd2	ENSMUSP00000007212	P/Q	NA	NA	78.877	0.25
VLYGLIAAM	chr16	20662660	G	A	Psmd2	ENSMUSP00000007212	P/Q	NA	NA	144.175	0.5
SSVAGFNPAL	chr1	156052189	G	T	Tor1aip2	ENSMUSP00000135107	H/N	NA	NA	422.395	1.2
NNFNFWLHKL	chr3	123671494	C	A	Ndst3	ENSMUSP00000118207	E/K	NA	NA	114.925	0.4
SCVYEHTAVL	chr6	57600031	G	T	Herc6	ENSMUSP00000031817	A/E	NA	NA	276.062	0.8
INWLKGGRPL	chr6	94609026	G	T	Lrig1	ENSMUSP00000098686	D/H	NA	NA	243.052	0.7
LAPYFLSEPL	chr9	35452678	A	C	Cdon	ENSMUSP00000113977	R/L	NA	NA	156.337	0.5
KQGIHFYTQL	chr12	84432540	C	G	Aldh6a1	ENSMUSP00000082288	G/C	NA	NA	83.6382	0.3
KSHYVLYGLI	chr16	20662660	G	A	Psmd2	ENSMUSP00000007212	P/Q	NA	NA	234.208	0.7
IGYSLLPLIL	chr17	74498363	G	T	Yipf4	ENSMUSP00000024873	P/T	NA	NA	248.141	0.8
SNGVYVLMSGL	chr2	118876344	G	T	Ivd	ENSMUSP00000028807	W/C	NA	NA	134.315	0.5
GNNFNFWLHKL	chr3	123671494	C	A	Ndst3	ENSMUSP00000118207	E/K	NA	NA	411.813	1.1
NNFNFWLHKLI	chr3	123671494	C	A	Ndst3	ENSMUSP00000118207	E/K	NA	NA	444.209	1.2
ISLAFFEAASI	chr4	101163722	C	T	Jak1	ENSMUSP00000099842	P/T	NA	NA	28.1478	0.08
VAFSQDEWQQL	chr5	143176547	C	A	Rbak	ENSMUSP00000128731	V/F	NA	NA	249.393	0.8
ISCVYEHTAVL	chr6	57600031	G	T	Herc6	ENSMUSP00000031817	A/E	NA	NA	81.46	0.25
VGLRHLSHQAL	chr7	24303811	C	G	Zfp94	ENSMUSP00000104075	G/V	NA	NA	264.69	0.8
CGFSAGYFNTV	chr7	35310485	C	A	Gpatch1	ENSMUSP00000078632	R/*	NA	NA	329.716	0.9
LEDVYPFHMIL	chr7	125703964	T	A	Gtf3c1	ENSMUSP00000056719	S/C	NA	NA	107.479	0.4
DLAPYFLSEPL	chr9	35452678	A	C	Cdon	ENSMUSP00000113977	R/L	NA	NA	477.364	1.3
LNFLHNFITRI	chr9	60677221	T	A	Lrrc49	ENSMUSP00000070606	A/S	NA	NA	154.466	0.5
SGFGHCIAGPL	chr11	88348792	C	A	Msi2	ENSMUSP00000090470	W/C	NA	NA	319.701	0.9
GKQGIHFYTQL	chr12	84432540	C	G	Aldh6a1	ENSMUSP00000082288	G/C	NA	NA	272.722	0.8
MSTQNLATV	chr5	102880807	G	A	Arhgap24	ENSMUSP00000092138	D/N	47.0557	0.02	NA	NA
MALSTYYAL	chr11	82904312	C	A	Nle1	ENSMUSP00000099502	T/N	193.135	0.08	77.724	0.25
FDAVKNAQHL	chr6	136821650	C	A	Wbp11	ENSMUSP00000112213	Q/L	290.841	0.125	NA	NA
FTPSHPPL	chr1	43060147	C	G	Tgfbrap1	ENSMUSP00000092624	R/P	NA	NA	247.12	0.7
VSFSSEEV	chr5	129873761	C	A	Phkg1	ENSMUSP00000026617	A/T	NA	NA	426.417	1.2
ATINFRRL	chr5	150662320	C	A	N4bp2l2	ENSMUSP00000113895	G/V	NA	NA	16.2847	0.04
VYEVLNPL	chr6	113292535	G	T	Cpne9	ENSMUSP00000044416	S/T	NA	NA	401.217	1.1
LSASRYAL	chr8	105947112	C	A	Slc12a4	ENSMUSP00000034370	W/L	NA	NA	138.191	0.5
SASRYALL	chr8	105947112	C	A	Slc12a4	ENSMUSP00000034370	W/L	NA	NA	22.9898	0.06
SRYALLRL	chr8	105947112	C	A	Slc12a4	ENSMUSP00000034370	W/L	NA	NA	464.389	1.3
ALSTYYAL	chr11	82904312	C	A	Nle1	ENSMUSP00000099502	T/N	NA	NA	252.977	0.8
STYYALRT	chr11	82904312	C	A	Nle1	ENSMUSP00000099502	T/N	NA	NA	459.391	1.2
TMWKQLYL	chr12	40631616	G	C	Dock4	ENSMUSP00000047387	D/E	NA	NA	161.003	0.5
SGFSAWEVL	chr2	11596768	C	A	Rbm17	ENSMUSP00000041831	A/G	NA	NA	223.542	0.7
SAWEVLIPL	chr2	11596768	C	A	Rbm17	ENSMUSP00000041831	A/G	NA	NA	370.134	1
MILNKTFAL	chr3	123627969	T	G	Ndst3	ENSMUSP00000118207	R/L	NA	NA	417.51	1.2
VATINFRRL	chr5	150662320	C	A	N4bp2l2	ENSMUSP00000113895	G/V	NA	NA	86.9453	0.3
ATINFRRLV	chr5	150662320	C	A	N4bp2l2	ENSMUSP00000113895	G/V	NA	NA	311.566	0.9
TVYEVLNPL	chr6	113292535	G	T	Cpne9	ENSMUSP00000044416	S/T	NA	NA	52.6903	0.175
LSASRYALL	chr8	105947112	C	A	Slc12a4	ENSMUSP00000034370	W/L	NA	NA	20.67	0.06
SSFTPSHPPL	chr1	43060147	C	G	Tgfbrap1	ENSMUSP00000092624	R/P	NA	NA	131.597	0.5
SLSASRYALL	chr8	105947112	C	A	Slc12a4	ENSMUSP00000034370	W/L	NA	NA	198.974	0.6
TMALSTYYAL	chr11	82904312	C	A	Nle1	ENSMUSP00000099502	T/N	NA	NA	486.347	1.3
SSSFTPSHPPL	chr1	43060147	C	G	Tgfbrap1	ENSMUSP00000092624	R/P	NA	NA	331.333	1
AAERYKWMENL	chr2	35708868	G	T	Dab2ip	ENSMUSP00000088532	R/S	NA	NA	311.486	0.9
CARIMTFYPTM	chr4	118177502	T	A	Kdm4a	ENSMUSP00000102014	G/*	NA	NA	195.481	0.6
VAVATINFRRL	chr5	150662320	C	A	N4bp2l2	ENSMUSP00000113895	G/V	NA	NA	404.793	1.1
LSLSASRYALL	chr8	105947112	C	A	Slc12a4	ENSMUSP00000034370	W/L	NA	NA	96.166	0.3
LSASRYALLRL	chr8	105947112	C	A	Slc12a4	ENSMUSP00000034370	W/L	NA	NA	241.757	0.7
STYYALRTGAF	chr11	82904312	C	A	Nle1	ENSMUSP00000099502	T/N	NA	NA	482.839	1.3
LVFSALRPTSL	chr11	116006520	G	A	Itgb4	ENSMUSP00000127604	D/N	NA	NA	467.145	1.3
VLFQDEAFPPL	chr19	6014278	C	G	Capn1	ENSMUSP00000025891	R/G	NA	NA	94.9296	0.3
RAMNMVEL	chr13	54580730	G	A	Arl10	ENSMUSP00000026988	V/L	227.901	0.09	NA	NA
YALSFNLLVA	chr9	102861948	C	G	Ryk	ENSMUSP00000135858	L/Q	295.805	0.125	NA	NA
LGVLFSQL	chr1	75554235	T	A	Slc4a3	ENSMUSP00000116747	L/*	NA	NA	23.4121	0.07
VAMYINEV	chr2	27288689	A	C	Vav2	ENSMUSP00000062782	W/R	NA	NA	439.805	1.2
VTVFDVHL	chr2	145640222	G	A	Slc24a3	ENSMUSP00000079897	W/L	NA	NA	258.965	0.8
VGYCETLL	chr11	5704538	T	A	Mrps24	ENSMUSP00000119535	C/F	NA	NA	60.0162	0.2
VGHFYGGL	chr11	101326420	G	T	Aoc2	ENSMUSP00000040255	P/H	NA	NA	16.0392	0.04
CTYRTEYL	chr17	46313700	G	A	Abcc10	ENSMUSP00000131843	Q/H	NA	NA	218.191	0.7
VLGVLFSQL	chr1	75554235	T	A	Slc4a3	ENSMUSP00000116747	L/*	NA	NA	182.176	0.6
CTLQFEAAL	chr4	129655548	C	A	Kpna6	ENSMUSP00000099650	R/W	NA	NA	124.919	0.4
VSRLCALPL	chr5	108682112	C	T	Idua	ENSMUSP00000071577	K/*	NA	NA	203.935	0.6
KGTLYYYTL	chr10	80322726	G	T	Pcsk4	ENSMUSP00000020340	R/S	NA	NA	39.4975	0.125
IVGHFYGGL	chr11	101326420	G	T	Aoc2	ENSMUSP00000040255	P/H	NA	NA	29.8278	0.09
KGYRHKVPL	chr13	55245525	A	T	Nsd1	ENSMUSP00000097089	I/V	NA	NA	53.0438	0.175
KGYYFNKGTL	chr10	80322726	G	T	Pcsk4	ENSMUSP00000020340	R/S	NA	NA	150.844	0.5
KGTLYYYTLL	chr10	80322726	G	T	Pcsk4	ENSMUSP00000020340	R/S	NA	NA	50.7422	0.175
HASFRYKGNL	chr16	23969958	C	G	Bcl6	ENSMUSP00000023151	T/I	NA	NA	146.891	0.5
VLFSQLGAQPL	chr1	75554235	T	A	Slc4a3	ENSMUSP00000116747	L/*	NA	NA	396.719	1.1
SVFVTVFDVHL	chr2	145640222	G	A	Slc24a3	ENSMUSP00000079897	W/L	NA	NA	234.608	0.7
NKGYYFNKGTL	chr10	80322726	G	T	Pcsk4	ENSMUSP00000020340	R/S	NA	NA	482.244	1.3
FNKGTLYYYTL	chr10	80322726	G	T	Pcsk4	ENSMUSP00000020340	R/S	NA	NA	353.973	1
NKGTLYYYTLL	chr10	80322726	G	T	Pcsk4	ENSMUSP00000020340	R/S	NA	NA	134.84	0.5
KGTLYYYTLLL	chr10	80322726	G	T	Pcsk4	ENSMUSP00000020340	R/S	NA	NA	115.597	0.4
NGIVGHFYGGL	chr11	101326420	G	T	Aoc2	ENSMUSP00000040255	P/H	NA	NA	456.493	1.2
CHASFRYKGNL	chr16	23969958	C	G	Bcl6	ENSMUSP00000023151	T/I	NA	NA	148.906	0.5
