# Supplementary material for: Targeting immune checkpoints potentiates immunoediting and changes the dynamics of tumor evolution
Source: Nat Commun. 2018 Jan 2;9:32. doi: 10.1038/s41467-017-02424-0 (PMC5750210; doi:10.1038/s41467-017-02424-0)
Supplement: Supplementary file 7 — Supplementary Data 4 [file 41467_2017_2424_MOESM7_ESM.xlsx]

## Sheet: Sheet1
Supplementary Data 4. List of expressed predicted neoantigens present in the CT26 cell line and the IgG2b control samples, and absent from the anti-PD-L1 samples
Peptide_mut	Chr	Start	Ref	Alt	Gene	Protein	AA	Db_nM	Db_Rank	Kb_nM	Kb_Rank
RQAENDMYI	chr5	31078146	G	A	Cad	ENSMUSP00000013773	V/M	60.8137	0.025	NA	NA
TSIINRISV	chr16	45683465	G	A	Tmprss7	ENSMUSP00000110209	G/S	32.3902	0.015	NA	NA
IAMVLAIYL	chr18	31947278	A	T	Gpr17	ENSMUSP00000063670	P/S	467.575	0.175	273.514	0.8
TSLYHYGI	chr1	13579791	C	T	Tram1	ENSMUSP00000027068	A/T	NA	NA	80.8348	0.25
SVPSLYLL	chr2	49947547	C	T	Lypd6b	ENSMUSP00000028103	R/Q	NA	NA	235.251	0.7
TYIYGFTM	chr2	86131199	C	T	Olfr1039	ENSMUSP00000097494	Y/N	NA	NA	479.424	1.3
IYGFTMGL	chr2	86131199	C	T	Olfr1039	ENSMUSP00000097494	Y/N	NA	NA	47.2399	0.15
LYKMLSSL	chr2	150842291	C	T	Abhd12	ENSMUSP00000053558	V/I	NA	NA	469.959	1.3
GNYKYDHI	chr2	153942636	G	A	Bpifb4	ENSMUSP00000105379	G/E	NA	NA	408.25	1.1
QTFRAPNL	chr4	63115411	C	T	Zfp618	XP_006538342.2	P/T	NA	NA	90.1897	0.3
VTWCAAIM	chr4	107374251	G	A	Ndc1	ENSMUSP00000120365	S/L	NA	NA	185.183	0.6
DMYIRMAL	chr5	31078146	G	A	Cad	ENSMUSP00000013773	V/M	NA	NA	484.745	1.3
TQFIENRL	chr6	116213951	G	C	Fam21	ENSMUSP00000038983	K/T	NA	NA	395.631	1.1
NVYFFTDI	chr6	119297503	A	T	Cacna2d4	ENSMUSP00000044660	K/Q	NA	NA	52.1391	0.175
SSLTLPSI	chr11	95028745	G	A	Pdk2	ENSMUSP00000041447	S/L	NA	NA	459.262	1.2
STSLYHYGI	chr1	13579791	C	T	Tram1	ENSMUSP00000027068	A/T	NA	NA	187.426	0.6
SVPSLYLLV	chr2	49947547	C	T	Lypd6b	ENSMUSP00000028103	R/Q	NA	NA	367.997	1
STYIYGFTM	chr2	86131199	C	T	Olfr1039	ENSMUSP00000097494	Y/N	NA	NA	25.8158	0.07
YIYGFTMGL	chr2	86131199	C	T	Olfr1039	ENSMUSP00000097494	Y/N	NA	NA	17.8635	0.05
MAVTWCAAI	chr4	107374251	G	A	Ndc1	ENSMUSP00000120365	S/L	NA	NA	384.777	1.1
DMYIRMALL	chr5	31078146	G	A	Cad	ENSMUSP00000013773	V/M	NA	NA	160.413	0.5
TNVYFFTDI	chr6	119297503	A	T	Cacna2d4	ENSMUSP00000044660	K/Q	NA	NA	31.7181	0.1
IQMFLIHAL	chr7	102698568	C	T	Olfr557	ENSMUSP00000095821	S/T	NA	NA	153.937	0.5
VSPKVLLPL	chr8	80614575	T	G	Frem3	ENSMUSP00000038015	G/C	NA	NA	151.823	0.5
RAYGRSATI	chr10	94579065	G	A	Tmcc3	ENSMUSP00000063264	E/K	NA	NA	168.977	0.5
VFPIAWHRL	chr14	56693508	C	G	Mphosph8	ENSMUSP00000112170	A/T	NA	NA	361.807	1
KTWTVLPPL	chr14	96201237	T	G	Klhl1	ENSMUSP00000022666	E/K	NA	NA	458.229	1.2
SMFRYSGRT	chr17	69259063	A	T	Epb4.1l3	ENSMUSP00000079098	S/N	NA	NA	126.303	0.4
DLYRFVRRI	chrX	60293650	C	T	Atp11c	ENSMUSP00000099066	A/V	NA	NA	433.352	1.2
TSTYIYGFTM	chr2	86131199	C	T	Olfr1039	ENSMUSP00000097494	Y/N	NA	NA	144.198	0.5
TYIYGFTMGL	chr2	86131199	C	T	Olfr1039	ENSMUSP00000097494	Y/N	NA	NA	65.0825	0.2
VELYKMLSSL	chr2	150842291	C	T	Abhd12	ENSMUSP00000053558	V/I	NA	NA	295.025	0.9
STPAMFNRAL	chr4	116705979	C	T	Mmachc	ENSMUSP00000030453	G/R	NA	NA	269.359	0.8
AMFNRALKPF	chr4	116705979	C	T	Mmachc	ENSMUSP00000030453	G/R	NA	NA	386.266	1.1
LTNVYFFTDI	chr6	119297503	A	T	Cacna2d4	ENSMUSP00000044660	K/Q	NA	NA	472.11	1.3
TSLYHYGIKDL	chr1	13579791	C	T	Tram1	ENSMUSP00000027068	A/T	NA	NA	220.696	0.7
ITSTYIYGFTM	chr2	86131199	C	T	Olfr1039	ENSMUSP00000097494	Y/N	NA	NA	210.199	0.7
STYIYGFTMGL	chr2	86131199	C	T	Olfr1039	ENSMUSP00000097494	Y/N	NA	NA	23.3087	0.07
TYIYGFTMGLA	chr2	86131199	C	T	Olfr1039	ENSMUSP00000097494	Y/N	NA	NA	493.765	1.3
AMFNRALKPFL	chr4	116705979	C	T	Mmachc	ENSMUSP00000030453	G/R	NA	NA	337.202	1
HTPMYLFL	chr2	87532212	T	C	Olfr153	ENSMUSP00000076681	P/S	NA	NA	138.774	0.5
MYLFLSHL	chr2	87532212	T	C	Olfr153	ENSMUSP00000076681	P/S	NA	NA	23.7619	0.07
SNIAFKIV	chr18	20523653	A	C	Dsg3	ENSMUSP00000064718	T/I	NA	NA	315.392	0.9
PMYLFLSHL	chr2	87532212	T	C	Olfr153	ENSMUSP00000076681	P/S	NA	NA	26.571	0.08
TPMYLFLSHL	chr2	87532212	T	C	Olfr153	ENSMUSP00000076681	P/S	NA	NA	18.7624	0.05
HTPMYLFLSHL	chr2	87532212	T	C	Olfr153	ENSMUSP00000076681	P/S	NA	NA	49.3207	0.15
TPMYLFLSHLS	chr2	87532212	T	C	Olfr153	ENSMUSP00000076681	P/S	NA	NA	128.222	0.4
LIFAETHL	chr2	93856730	C	T	Accsl	ENSMUSP00000097281	V/A	NA	NA	111.565	0.4
ILFYTWPF	chr2	112008419	A	G	Olfr1310	ENSMUSP00000097197	D/N	NA	NA	335.391	1
ISVSYSLPI	chr1	71301026	G	A	Abca12	ENSMUSP00000084523	G/E	NA	NA	38.9871	0.125
VAIDYWLAT	chr1	84747225	A	G	Trip12	ENSMUSP00000140879	V/M	NA	NA	425.846	1.2
VVLFFGPLIL	chr2	112008419	A	G	Olfr1310	ENSMUSP00000097197	D/N	NA	NA	441.942	1.2
IGRRSFQRYL	chr8	111987841	G	C	Adat1	ENSMUSP00000034427	W/*	NA	NA	364.687	1
ISVSYSLPIVL	chr1	71301026	G	A	Abca12	ENSMUSP00000084523	G/E	NA	NA	142.422	0.5
VVVLFFGPLIL	chr2	112008419	A	G	Olfr1310	ENSMUSP00000097197	D/N	NA	NA	95.927	0.3
